# Supplementary material for: Exploring Factors That Affected Student Well-Being during the COVID-19 Pandemic: A Comparison of Data-Mining Approaches
Source: Int J Environ Res Public Health. 2022 Sep 7;19(18):11267. doi: 10.3390/ijerph191811267 (PMC9517244; doi:10.3390/ijerph191811267)
Supplement: Supplementary file 1 [file ijerph-19-11267-s001.zip]

Archive with 1 entries (1 files):
- ijerph-1822562-SI.pdf
